# Supplementary material for: Assessment of Complete Plastid Genome Sequences of Tulipa alberti Regel and Tulipa greigii Regel Species from Kazakhstan
Source: Genes (Basel). 2024 Nov 9;15(11):1447. doi: 10.3390/genes15111447 (PMC11593697; doi:10.3390/genes15111447)
Supplement: Supplementary file 1 [file genes-15-01447-s001.zip › Supplementary Table S1. SSRs list.xlsx]

## Sheet: Лист1
Table S1. List of simple sequence repeat (SSR) in Tulipa alberti and T. greigii plastomes
Species	SSR type	SSR	Length (bp)	Start	End	Location		Annotation
Tulipa alberti	p1	(T)8	8	1756	1763	trnK-UUU/matK	LSC	Intergenic
Tulipa greigii	p1	(T)8	8	1756	1763	trnK-UUU/matK	LSC	Intergenic
Tulipa alberti	p1	(A)8	8	3019	3026	matK	LSC	Genic
Tulipa greigii	p1	(A)8	8	3019	3026	matK	LSC	Genic
Tulipa alberti	p2	(TA)4	8	3429	3436	matK/trnK-UUU	LSC	Intergenic
Tulipa greigii	p2	(TA)4	8	3435	3442	matK/trnK-UUU	LSC	Intergenic
Tulipa alberti	p1	(A)11	11	4153	4163	trnK-UUU/rps16	LSC	Intergenic
Tulipa greigii	p1	(A)9	9	4168	4176	trnK-UUU/rps16	LSC	Intergenic
Tulipa alberti	p1	(T)8	8	4319	4326	trnK-UUU/rps16	LSC	Intergenic
Tulipa greigii	p1	(T)8	8	4332	4339	trnK-UUU/rps16	LSC	Intergenic
Tulipa alberti	p1	(T)8	8	5769	5776	rps16	LSC	Genic
Tulipa greigii	p1	(T)8	8	5777	5784	rps16	LSC	Genic
Tulipa alberti	p2	(TA)4	8	6131	6138	rps16/trnQ-UUG	LSC	Intergenic
Tulipa greigii	p2	(TA)4	8	6139	6146	rps16/trnQ-UUG	LSC	Intergenic
Tulipa alberti	p2	(TA)4	8	6152	6259	rps16/trnQ-UUG	LSC	Intergenic
Tulipa greigii	p2	(TA)4	8	6160	6167	rps16/trnQ-UUG	LSC	Intergenic
Tulipa alberti	p2	(TA)4	8	6192	6199	rps16/trnQ-UUG	LSC	Intergenic
Tulipa greigii	p2	(TA)4	8	6200	6207	rps16/trnQ-UUG	LSC	Intergenic
Tulipa alberti	p2	(AT)4	8	6301	6308	rps16/trnQ-UUG	LSC	Intergenic
Tulipa greigii	p2	(AT)4	8	6309	6316	rps16/trnQ-UUG	LSC	Intergenic
Tulipa alberti	p1	(T)10	10	6663	6672	rps16/trnQ-UUG	LSC	Intergenic
Tulipa greigii	p1	(T)8	8	6671	6678	rps16/trnQ-UUG	LSC	Intergenic
Tulipa alberti	p1	(A)11	11	7495	7505	psbK/psbI	LSC	Intergenic
Tulipa greigii	p1	(A)10	10	7496	7505	psbK/psbI	LSC	Intergenic
Tulipa alberti	p1	(A)8	8	7560	7567	psbK/psbI	LSC	Intergenic
Tulipa greigii	p1	(A)9	9	7560	7568	psbK/psbI	LSC	Intergenic
Tulipa alberti	p1	(A)22	22	7586	7607	psbK/psbI	LSC	Intergenic
Tulipa greigii	p1	(A)15	15	7587	7601	psbK/psbI	LSC	Intergenic
Tulipa alberti	p2	(GA)4	8	7878	7885	trnS-GCU	LSC	tRNA
Tulipa greigii	p2	(GA)4	8	7873	7880	trnS-GCU	LSC	tRNA
Tulipa alberti	p2	(AT)5	10	8104	8113	trnS-GCU/trnG-GCC	LSC	Intergenic
Tulipa greigii	p2	(AT)5	10	8099	8108	trnS-GCU/trnG-GCC	LSC	Intergenic
Tulipa alberti	p2	(TA)5	10	8506	8515	trnS-GCU/trnG-GCC	LSC	Intergenic
Tulipa greigii	p2	(TA)5	10	8501	8510	trnS-GCU/trnG-GCC	LSC	Intergenic
Tulipa alberti	p2	(AT)6	12	8516	8527	trnS-GCU/trnG-GCC	LSC	Intergenic
Tulipa greigii	p2	(AT)6	12	8511	8522	trnS-GCU/trnG-GCC	LSC	Intergenic
Tulipa alberti	p4	(AGAA)3	12	9632	9643	trnG-GCC/trnR-UCU	LSC	Intergenic
Tulipa greigii	p4	(AGAA)3	12	9633	9644	trnG-GCC/trnR-UCU	LSC	Intergenic
Tulipa alberti	p1	(T)14	14	9752	9765	trnR-UCU/atpA	LSC	Intergenic
Tulipa greigii	p1	(T)19	19	9753	9771	trnR-UCU/atpA	LSC	Intergenic
Tulipa alberti	p2	(CT)5	10	12019	12028	atpF	LSC	Genic
Tulipa greigii	p2	(CT)5	10	12025	12034	atpF	LSC	Genic
Tulipa alberti	p1	(T)10	10	12164	12173	atpF	LSC	Genic
Tulipa greigii	p1	(T)11	11	12170	12180	atpF	LSC	Genic
Tulipa alberti	p1	(A)10	10	12591	12600	atpF	LSC	Genic
Tulipa greigii	p1	(A)13	13	12598	12610	atpF	LSC	Genic
Tulipa alberti	p1	(A)8	8	12677	12684	atpF	LSC	Genic
Tulipa greigii	p1	(A)8	8	12687	12694	atpF	LSC	Genic
Tulipa alberti	p1	(A)9	9	13054	13062	atpF/atpH	LSC	Intergenic
Tulipa greigii	p1	(A)11	11	13064	13074	atpF/atpH	LSC	Intergenic
Tulipa alberti	p1	(A)9	9	13497	13505	atpH/atpI	LSC	Intergenic
Tulipa greigii	p1	(A)9	9	13509	13517	atpH/atpI	LSC	Intergenic
Tulipa alberti	p1	(T)11	11	15934	15944	rps2/rpoC2	LSC	Intergenic
Tulipa greigii	p1	(T)8	8	15945	15952	rps2/rpoC2	LSC	Intergenic
Tulipa alberti	p1	(T)13	13	17919	17931	rpoC2	LSC	Genic
Tulipa greigii	p1	(T)13	13	17927	17939	rpoC2	LSC	Genic
Tulipa alberti	p1	(T)11	11	18028	18038	rpoC2	LSC	Genic
Tulipa greigii	p1	(T)11	11	18036	18046	rpoC2	LSC	Genic
Tulipa alberti	p1	(A)8	8	18171	18178	rpoC2	LSC	Genic
Tulipa greigii	p1	(A)8	8	18179	18186	rpoC2	LSC	Genic
Tulipa alberti	p2	(AT)4	8	19305	19312	rpoC2	LSC	Genic
Tulipa greigii	p2	(AT)4	8	19313	19320	rpoC2	LSC	Genic
Tulipa alberti	p2	(TA)5	10	19394	19403	rpoC2	LSC	Genic
Tulipa greigii	p2	(TA)5	10	19402	19411	rpoC2	LSC	Genic
Tulipa alberti	p1	(A)9	9	20399	20407	rpoC1	LSC	Genic
Tulipa greigii	p1	(A)9	9	20407	20415	rpoC1	LSC	Genic
Tulipa alberti	p1	(A)8	8	21864	21871	rpoC1	LSC	Genic
Tulipa greigii	p1	(A)8	8	21872	21879	rpoC1	LSC	Genic
Tulipa alberti	p1	(T)12	12	22079	22090	rpoC1	LSC	Genic
Tulipa greigii	p1	(T)11	11	22088	22098	rpoC1	LSC	Genic
Tulipa alberti	p1	(T)17	17	22170	22186	rpoC1	LSC	Genic
Tulipa greigii	p1	(T)19	19	22178	22196	rpoC1	LSC	Genic
Tulipa alberti	p1	(T)10	10	25682	25691	rpoB	LSC	Genic
Tulipa greigii	p1	(T)10	10	25719	25728	rpoB	LSC	Genic
Tulipa alberti	p1	(A)8	8	26708	26715	rpoB/trnC-GCA	LSC	Intergenic
Tulipa greigii	p1	(A)8	8	26745	26752	rpoB/trnC-GCA	LSC	Intergenic
Tulipa alberti	p2	(TA)4	8	26760	26767	rpoB/trnC-GCA	LSC	Intergenic
Tulipa greigii	p2	(TA)4	8	26797	26804	rpoB/trnC-GCA	LSC	Intergenic
Tulipa alberti	p1	(A)9	9	27069	27077	rpoB/trnC-GCA	LSC	Intergenic
Tulipa greigii	p3	(TAT)4	12	27325	27336	trnC-GCA/petN	LSC	Intergenic
Tulipa alberti	p3	(TAT)4	12	27290	27301	trnC-GCA/petN	LSC	Intergenic
Tulipa greigii	p2	(TA)5	10	27689	27698	trnC-GCA/petN	LSC	Intergenic
Tulipa alberti	p2	(TA)5	10	27654	27663	trnC-GCA/petN	LSC	Intergenic
Tulipa greigii	p2	(AT)4	8	28175	28182	petN/psbM	LSC	Intergenic
Tulipa alberti	p2	(AT)4	8	28140	28147	petN/psbM	LSC	Intergenic
Tulipa greigii	p1	(T)8	8	28746	28753	psbM/trnD-GUC	LSC	Intergenic
Tulipa alberti	p1	(T)8	8	28711	28718	psbM/trnD-GUC	LSC	Intergenic
Tulipa greigii	p1	(A)8	8	29137	29144	trnD-GUC/trnY-GUA	LSC	Intergenic
Tulipa alberti	p1	(A)11	11	29102	29112	trnD-GUC/trnY-GUA	LSC	Intergenic
Tulipa greigii	p3	(AAT)3	9	29146	29154	trnD-GUC/trnY-GUA	LSC	Intergenic
Tulipa alberti	p2	(AAT)3	12	29114	29122	trnD-GUC/trnY-GUA	LSC	Intergenic
Tulipa greigii	p2	(AT)5	10	29818	29827	trnE-UUC/trnT-GGU	LSC	Intergenic
Tulipa alberti	p2	(AT)5	10	29778	29787	trnE-UUC/trnT-GGU	LSC	Intergenic
Tulipa greigii	p2	(AT)4	8	29837	29844	trnE-UUC/trnT-GGU	LSC	Intergenic
Tulipa alberti	p2	(AT)4	8	29797	29804	trnE-UUC/trnT-GGU	LSC	Intergenic
Tulipa greigii	p2	(AT)4	8	29886	29873	trnE-UUC/trnT-GGU	LSC	Intergenic
Tulipa alberti	p2	(AT)4	8	29826	29833	trnE-UUC/trnT-GGU	LSC	Intergenic
Tulipa greigii	p1	(T)8	8	30166	30173	trnE-UUC/trnT-GGU	LSC	Intergenic
Tulipa alberti	p1	(T)8	8	30126	30133	trnE-UUC/trnT-GGU	LSC	Intergenic
Tulipa greigii	p2	(AT)5	10	30295	30304	trnE-UUC/trnT-GGU	LSC	Intergenic
Tulipa alberti	p2	(AT)5	10	30255	30264	trnE-UUC/trnT-GGU	LSC	Intergenic
Tulipa greigii	p2	(AT)4	8	30316	30323	trnE-UUC/trnT-GGU	LSC	Intergenic
Tulipa alberti	p2	(AT)4	8	30276	30283	trnE-UUC/trnT-GGU	LSC	Intergenic
Tulipa greigii	p1	(A)16	16	30518	30533	trnT-GGU/psbD	LSC	Intergenic
Tulipa alberti	p1	(A)15	15	30497	30511	trnT-GGU/psbD	LSC	Intergenic
Tulipa alberti	p2	(AT)4	8	30295	30302	trnE-UUC/trnT-GGU	LSC	Intergenic
Tulipa greigii	p2	(AT)5	10	30899	30908	trnT-GGU/psbD	LSC	Intergenic
Tulipa alberti	p2	(AT)5	10	30877	30886	trnT-GGU/psbD	LSC	Intergenic
Tulipa greigii	p2	(AT)4	8	30942	30949	trnT-GGU/psbD	LSC	Intergenic
Tulipa alberti	p2	(AT)4	8	30920	30927	trnT-GGU/psbD	LSC	Intergenic
Tulipa greigii	p2	(AT)4	8	31115	31122	trnT-GGU/psbD	LSC	Intergenic
Tulipa alberti	p2	(AT)4	8	31118	31125	trnT-GGU/psbD	LSC	Intergenic
Tulipa greigii	p4	(ATAA)2	8	31125	31132	trnT-GGU/psbD	LSC	Intergenic
Tulipa alberti	p4	(ATAA)2	12	31165	31172	trnT-GGU/psbD	LSC	Intergenic
Tulipa alberti	p2	(AT)4	8	31093	31100	trnT-GGU/psbD	LSC	Intergenic
Tulipa greigii	p2	(AT)4	8	31140	31147	trnT-GGU/psbD	LSC	Intergenic
Tulipa alberti	p4	(ATAA)2	8	31103	31110	trnT-GGU/psbD	LSC	Intergenic
Tulipa greigii	p4	(ATAA)2	8	31150	31157	trnT-GGU/psbD	LSC	Intergenic
Tulipa alberti	p2	(AT)4	8	31155	31162	trnT-GGU/psbD	LSC	Intergenic
Tulipa greigii	p2	(AT)4	8	31177	31184	trnT-GGU/psbD	LSC	Intergenic
Tulipa alberti	p4	(ATAA)3	12	31128	31135	trnT-GGU/psbD	LSC	Intergenic
Tulipa greigii	p4	(ATAA)3	12	31187	31194	trnT-GGU/psbD	LSC	Intergenic
Tulipa alberti	p1	(A)8	8	31271	31278	trnT-GGU/psbD	LSC	Intergenic
Tulipa greigii	p1	(G)8	8	33026	33033	psbC	LSC	Genic
Tulipa alberti	p1	(G)8	8	32983	32990	psbC	LSC	Genic
Tulipa greigii	p1	(G)8	8	33297	33304	psbC	LSC	Genic
Tulipa alberti	p1	(G)8	8	33254	33261	psbC	LSC	Genic
Tulipa greigii	p2	(GA)4	8	34296	34303	trnS-UGA	LSC	tRNA
Tulipa alberti	p2	(GA)4	8	34253	34260	trnS-UGA	LSC	tRNA
Tulipa greigii	p2	(TA)4	8	34509	34516	trnS-UGA/psbZ	LSC	Intergenic
Tulipa alberti	p2	(TA)4	8	34466	34473	trnS-UGA/psbZ	LSC	Intergenic
Tulipa greigii	p2	(AT)5	10	34533	34542	trnS-UGA/psbZ	LSC	Intergenic
Tulipa alberti	p2	(AT)5	10	34490	34499	trnS-UGA/psbZ	LSC	Intergenic
Tulipa greigii	p1	(A)8	8	34883	34890	psbZ/trnG-UCC	LSC	Intergenic
Tulipa alberti	p1	(A)8	8	34840	34847	psbZ/trnG-UCC	LSC	Intergenic
Tulipa greigii	p1	(T)9	9	35593	35601	trnfM-CAU/rps14	LSC	Intergenic
Tulipa alberti	p1	(T)9	9	35550	35558	trnfM-CAU/rps14	LSC	Intergenic
Tulipa greigii	p1	(T)12	12	40779	40790	psaA/ycf3	LSC	Intergenic
Tulipa alberti	p1	(T)10	10	40736	40745	psaA/ycf3	LSC	Intergenic
Tulipa greigii	p1	(T)9	9	40817	40825	psaA/ycf3	LSC	Intergenic
Tulipa alberti	p1	(T)9	9	40772	40780	psaA/ycf3	LSC	Intergenic
Tulipa greigii	p1	(A)11	11	41147	41157	psaA/ycf3	LSC	Intergenic
Tulipa alberti	p1	(A)12	12	41096	41107	psaA/ycf3	LSC	Intergenic
Tulipa greigii	p1	(A)10	10	42968	42977	ycf3	LSC	Genic
Tulipa alberti	p1	(A)9	9	42918	42926	ycf3	LSC	Genic
Tulipa greigii	p1	(T)8	8	44923	44930	rps4/trnT-UGU	LSC	Intergenic
Tulipa greigii	p1	(T)9	9	45194	45202	trnT-UGU/trnL-UAA	LSC	Intergenic
Tulipa alberti	p1	(T)9	9	45159	45167	trnT-UGU/trnL-UAA	LSC	Intergenic
Tulipa greigii	p1	(A)8	8	45538	45545	trnT-UGU/trnL-UAA	LSC	Intergenic
Tulipa alberti	p1	(A)8	8	45503	45510	trnT-UGU/trnL-UAA	LSC	Intergenic
Tulipa greigii	p2	(AT)4	8	45611	45618	trnT-UGU/trnL-UAA	LSC	Intergenic
Tulipa alberti	p2	(AT)4	8	45576	45583	trnT-UGU/trnL-UAA	LSC	Intergenic
Tulipa greigii	p4	(ATAA)3	12	45800	45811	trnT-UGU/trnL-UAA	LSC	Intergenic
Tulipa alberti	p4	(ATAA)3	12	45765	45776	trnT-UGU/trnL-UAA	LSC	Intergenic
Tulipa greigii	p1	(T)8	8	45981	45988	trnL-UAA	LSC	tRNA
Tulipa alberti	p1	(T)9	9	45946	45954	trnL-UAA	LSC	tRNA
Tulipa greigii	p2	(AG)4	8	46398	46405	trnL-UAA	LSC	tRNA
Tulipa alberti	p2	(AG)4	8	46364	46371	trnL-UAA	LSC	tRNA
Tulipa greigii	p1	(T)8	8	46567	46574	trnL-UAA/trnF-GAA	LSC	Intergenic
Tulipa alberti	p1	(T)8	8	46533	46540	trnL-UAA/trnF-GAA	LSC	Intergenic
Tulipa greigii	p2	(AT)4	8	46803	46810	trnF-GAA/ndhJ	LSC	Intergenic
Tulipa alberti	p2	(AT)4	8	46769	46776	trnF-GAA/ndhJ	LSC	Intergenic
Tulipa greigii	p2	(TA)4	8	49437	49444	ndhC/trnV-UAC	LSC	Intergenic
Tulipa alberti	p2	(TA)4	8	49403	49410	ndhC/trnV-UAC	LSC	Intergenic
Tulipa greigii	p2	(TA)4	8	51140	51147	trnM-CAU/atpE	LSC	Intergenic
Tulipa alberti	p2	(TA)4	8	51106	51113	trnM-CAU/atpE	LSC	Intergenic
Tulipa greigii	p1	(A)14	14	53316	53329	atpB/rbcL	LSC	Intergenic
Tulipa alberti	p1	(A)11	11	53282	53292	atpB/rbcL	LSC	Intergenic
Tulipa greigii	p2	(AT)4	8	53420	53427	atpB/rbcL	LSC	Intergenic
Tulipa alberti	p2	(AT)4	8	53669	53676	atpB/rbcL	LSC	Intergenic
Tulipa greigii	p2	(AT)4	8	53437	53444	atpB/rbcL	LSC	Intergenic
Tulipa alberti	p2	(AT)4	8	53383	53390	atpB/rbcL	LSC	Intergenic
Tulipa greigii	p2	(AT)4	8	53713	53720	atpB/rbcL	LSC	Intergenic
Tulipa alberti	p2	(AT)4	8	53400	53407	atpB/rbcL	LSC	Intergenic
Tulipa greigii	p1	(A)9	9	55454	55462	rbcL/accD	LSC	Intergenic
Tulipa alberti	p1	(A)9	9	55410	55418	rbcL/accD	LSC	Intergenic
Tulipa greigii	p2	(TA)4	8	55580	55587	rbcL/accD	LSC	Intergenic
Tulipa alberti	p2	(TA)4	8	55536	55543	rbcL/accD	LSC	Intergenic
Tulipa greigii	p1	(T)8	8	55946	55953	rbcL/accD	LSC	Intergenic
Tulipa alberti	p1	(T)8	8	55902	55909	rbcL/accD	LSC	Intergenic
Tulipa greigii	p2	(AT)5	10	56041	56050	rbcL/accD	LSC	Intergenic
Tulipa alberti	p2	(AT)5	10	55997	56006	rbcL/accD	LSC	Intergenic
Tulipa greigii	p1	(T)8	8	56612	56619	accD	LSC	Genic
Tulipa alberti	p1	(T)8	8	56568	56575	accD	LSC	Genic
Tulipa greigii	p1	(A)9	9	58295	58303	accD/psaI	LSC	Intergenic
Tulipa alberti	p1	(A)10	10	58259	58268	accD/psaI	LSC	Intergenic
Tulipa greigii	p1	(T)8	8	59008	59015	ycf4	LSC	Genic
Tulipa alberti	p1	(T)8	8	58973	58980	ycf4	LSC	Genic
Tulipa greigii	p1	(T)9	9	59117	59125	ycf4	LSC	Genic
Tulipa alberti	p1	(T)9	9	59082	59090	ycf4	LSC	Genic
Tulipa greigii	p4	(TAAT)3	12	59673	59684	ycf4/cemA	LSC	Intergenic
Tulipa alberti	p4	(TAAT)3	12	59638	59649	ycf4/cemA	LSC	Intergenic
Tulipa greigii	p1	(T)9	9	59845	59853	ycf4/cemA	LSC	Intergenic
Tulipa alberti	p1	(T)9	9	59810	59818	ycf4/cemA	LSC	Intergenic
Tulipa greigii	p1	(A)16	16	59915	59930	ycf4/cemA	LSC	Intergenic
Tulipa alberti	p2	(A)18	18	59883	59900	ycf4/cemA	LSC	Intergenic
Tulipa alberti	p1	(A)10	10	60009	60018	ycf4/cemA	LSC	Intergenic
Tulipa greigii	p2	(TC)5	10	59997	60006	cemA	LSC	Genic
Tulipa alberti	p2	(TC)5	10	60085	60094	cemA	LSC	Genic
Tulipa greigii	p1	(C)8	8	61213	61220	petA	LSC	Genic
Tulipa alberti	p1	(C)8	8	61301	61308	petA	LSC	Genic
Tulipa greigii	p1	(T)9	9	63607	63615	psbE/petL	LSC	Intergenic
Tulipa alberti	p1	(T)8	8	63695	63702	psbE/petL	LSC	Intergenic
Tulipa greigii	p1	(T)10	10	63994	64003	psbE/petL	LSC	Intergenic
Tulipa alberti	p1	(T)10	10	64081	64090	psbE/petL	LSC	Intergenic
Tulipa greigii	p1	(A)10	10	64005	64014	psbE/petL	LSC	Intergenic
Tulipa alberti	p1	(A)9	9	64092	64100	psbE/petL	LSC	Intergenic
Tulipa greigii	p2	(AT)4	8	64752	64759	petG/trnW-CCA	LSC	Intergenic
Tulipa alberti	p2	(AT)4	8	64838	64845	petG/trnW-CCA	LSC	Intergenic
Tulipa greigii	p2	(TA)5	10	65277	65286	trnP-UGG/psaJ	LSC	Intergenic
Tulipa alberti	p2	(TA)6	12	65382	65393	trnP-UGG/psaJ	LSC	Intergenic
Tulipa greigii	p2	(AT)4	8	65386	65393	trnP-UGG/psaJ	LSC	Intergenic
Tulipa alberti	p2	(AT)4	8	65491	65498	trnP-UGG/psaJ	LSC	Intergenic
Tulipa greigii	p1	(T)8	8	65287	65294	trnP-UGG/psaJ	LSC	Intergenic
Tulipa greigii	p1	(T)8	8	65561	65568	psaJ	LSC	Genic
Tulipa alberti	p1	(T)8	8	65666	65673	psaJ	LSC	Genic
Tulipa greigii	p1	(A)9	9	65590	65598	psaJ/rpl33	LSC	Intergenic
Tulipa alberti	p1	(A)10	10	65695	65704	psaJ/rpl33	LSC	Intergenic
Tulipa greigii	p2	(TA)4	8	65946	65953	psaJ/rpl33	LSC	Intergenic
Tulipa alberti	p2	(TA)4	8	66046	66053	psaJ/rpl33	LSC	Intergenic
Tulipa greigii	p1	(A)13	13	65994	66006	psaJ/rpl33	LSC	Intergenic
Tulipa alberti	p2	(A)15	15	66109	66123	psaJ/rpl33	LSC	Intergenic
Tulipa greigii	p1	(T)16	16	66040	66055	psaJ/rpl33	LSC	Intergenic
Tulipa alberti	p2	(T)14	14	66157	66170	psaJ/rpl33	LSC	Intergenic
Tulipa alberti	p3	(AAT)6	18	66091	66108	psaJ/rpl33	LSC	Intergenic
Tulipa greigii	p3	(ATA)4	12	66488	66499	rpl33/rps18	LSC	Intergenic
Tulipa alberti	p3	(ATA)4	12	66603	66614	rpl33/rps18	LSC	Intergenic
Tulipa greigii	p1	(T)9	9	67019	67027	rps18/rpl20	LSC	Intergenic
Tulipa alberti	p1	(T)11	11	67134	67144	rps18/rpl20	LSC	Intergenic
Tulipa greigii	p1	(T)8	8	67177	67184	rpl20	LSC	Genic
Tulipa alberti	p1	(T)8	8	67294	67301	rpl20	LSC	Genic
Tulipa greigii	p1	(A)8	8	67735	67742	rpl20/rps12	LSC	Intergenic
Tulipa alberti	p1	(A)8	8	67852	67859	rpl20/rps12	LSC	Intergenic
Tulipa greigii	p2	(AT)4	8	68336	68343	rps12/clpP	LSC	Intergenic
Tulipa alberti	p2	(AT)4	8	68453	68460	rps12/clpP	LSC	Intergenic
Tulipa greigii	p6	(CCATAG)3	18	68874	68891	clpP	LSC	Genic
Tulipa greigii	p1	(T)9	9	69301	69309	clpP	LSC	Genic
Tulipa alberti	p1	(T)9	9	69412	69420	clpP	LSC	Genic
Tulipa greigii	p1	(T)11	11	69789	69799	clpP	LSC	Genic
Tulipa alberti	p1	(T)12	12	69900	69911	clpP	LSC	Genic
Tulipa greigii	p1	(A)11	11	69838	69848	clpP	LSC	Genic
Tulipa alberti	p1	(A)8	8	69950	69957	clpP	LSC	Genic
Tulipa greigii	p1	(T)10	10	70031	70040	clpP	LSC	Genic
Tulipa alberti	p1	(T)10	10	70140	70149	clpP	LSC	Genic
Tulipa greigii	p2	(AT)4	8	70207	70214	clpP	LSC	Genic
Tulipa alberti	p2	(AT)4	8	70316	70323	clpP	LSC	Genic
Tulipa greigii	p1	(T)9	9	70580	70588	clpP/psbB	LSC	Intergenic
Tulipa alberti	p1	(T)15	15	70689	70703	clpP/psbB	LSC	Intergenic
Tulipa greigii	p2	(TA)4	8	73287	73294	psbH/petB	LSC	Intergenic
Tulipa alberti	p2	(TA)4	8	73402	73409	psbH/petB	LSC	Intergenic
Tulipa greigii	p1	(A)10	10	73319	73328	psbH/petB	LSC	Intergenic
Tulipa alberti	p1	(A)9	9	73434	73442	psbH/petB	LSC	Intergenic
Tulipa greigii	p1	(A)14	14	73976	73989	petB	LSC	Genic
Tulipa alberti	p1	(A)14	14	74090	74103	petB	LSC	Genic
Tulipa greigii	p2	(AT)4	8	75720	75727	petD	LSC	Genic
Tulipa alberti	p2	(AT)4	8	75834	75841	petD	LSC	Genic
Tulipa greigii	p1	(T)9	9	79031	79039	rps8/rpl14	LSC	Intergenic
Tulipa alberti	p1	(T)9	9	79145	79153	rps8/rpl14	LSC	Intergenic
Tulipa greigii	p2	(AT)4	8	79055	79062	rps8/rpl14	LSC	Intergenic
Tulipa alberti	p2	(AT)4	8	79169	79176	rps8/rpl14	LSC	Intergenic
Tulipa greigii	p1	(A)12	12	79569	79580	rpl14/rpl16	LSC	Intergenic
Tulipa alberti	p1	(A)8	8	79683	79690	rpl14/rpl16	LSC	Intergenic
Tulipa greigii	p1	(A)9	9	79603	79611	rpl14/rpl16	LSC	Intergenic
Tulipa alberti	p1	(A)10	10	79713	79722	rpl14/rpl16	LSC	Intergenic
Tulipa greigii	p1	(T)8	8	81430	81437	rps3	LSC	Genic
Tulipa alberti	p1	(T)8	8	81541	81548	rps3	LSC	Genic
Tulipa greigii	p4	(AATA)3	12	81778	81789	rpl22	LSC	Genic
Tulipa alberti	p4	(AATA)3	12	81889	81900	rpl22	LSC	Genic
Tulipa greigii	p1	(A)9	9	82071	82079	rpl22/rps19	LSC	Intergenic
Tulipa alberti	p1	(A)9	9	82182	82190	rpl22/rps19	LSC	Intergenic
Tulipa greigii	p1	(T)9	9	82340	82348	rps19	IRa	Genic
Tulipa alberti	p1	(T)9	9	82451	82459	rps19	IRa	Genic
Tulipa greigii	p2	(GA)4	8	84737	84744	ycf2	IRa	Genic
Tulipa alberti	p2	(GA)4	8	84848	84855	ycf2	IRa	Genic
Tulipa greigii	p2	(GA)4	8	84749	84756	ycf2	IRa	Genic
Tulipa alberti	p2	(GA)4	8	84860	84867	ycf2	IRa	Genic
Tulipa greigii	p2	(AG)4	8	85322	85329	ycf2	IRa	Genic
Tulipa alberti	p2	(AG)4	8	85433	85440	ycf2	IRa	Genic
Tulipa greigii	p1	(G)9	9	85533	85541	ycf2	IRa	Genic
Tulipa alberti	p1	(G)9	9	85644	85652	ycf2	IRa	Genic
Tulipa greigii	p2	(GA)4	8	85736	85743	ycf2	IRa	Genic
Tulipa alberti	p2	(GA)4	8	85847	85854	ycf2	IRa	Genic
Tulipa greigii	p1	(A)8	8	86109	86116	ycf2	IRa	Genic
Tulipa alberti	p1	(A)8	8	86220	86227	ycf2	IRa	Genic
Tulipa greigii	p1	(A)8	8	86482	86489	ycf2	IRa	Genic
Tulipa alberti	p1	(A)8	8	86593	86600	ycf2	IRa	Genic
Tulipa greigii	p1	(A)9	9	87738	87746	ycf2	IRa	Genic
Tulipa alberti	p1	(A)9	9	87849	87857	ycf2	IRa	Genic
Tulipa greigii	p2	(GA)5	10	87759	87768	ycf2	IRa	Genic
Tulipa alberti	p2	(GA)5	10	87870	87879	ycf2	IRa	Genic
Tulipa greigii	p6	(AAACAA)3	18	91087	91104	ycf2	IRa	Genic
Tulipa alberti	p6	(AAACAA)3	18	91198	91215	ycf2	IRa	Genic
Tulipa greigii	p2	(AG)4	8	92776	92783	ndhB	IRa	Genic
Tulipa alberti	p2	(AG)4	8	92887	92894	ndhB	IRa	Genic
Tulipa greigii	p1	(A)11	11	97703	97713	ycf15/trnV-GAC	IRa	Intergenic
Tulipa alberti	p1	(A)12	12	97814	97825	ycf15/trnV-GAC	IRa	Intergenic
Tulipa greigii	p2	(CT)4	8	104031	104038	rrn23	IRa	rRNA
Tulipa alberti	p2	(CT)4	8	104143	104150	rrn23	IRa	rRNA
Tulipa greigii	p2	(AG)5	10	105857	105866	rrn5/trnR-ACG	IRa	Intergenic
Tulipa alberti	p2	(AG)5	10	105969	105978	rrn5/trnR-ACG	IRa	Intergenic
Tulipa greigii	p1	(A)8	8	107982	107989	ycf1	IRa	Genic
Tulipa alberti	p1	(A)8	8	108094	108101	ycf1	IRa	Genic
Tulipa greigii	p1	(T)9	9	108034	108042	ycf1	IRa	Genic
Tulipa alberti	p1	(T)9	9	108146	108154	ycf1	IRa	Genic
Tulipa greigii	p1	(T)8	8	108127	108134	ycf1	IRa	Genic
Tulipa alberti	p1	(T)8	8	108239	108246	ycf1	IRa	Genic
Tulipa greigii	p1	(A)8	8	108291	108298	ycf1	IRa	Genic
Tulipa alberti	p1	(A)8	8	108403	108410	ycf1	IRa	Genic
Tulipa greigii	p2	(AT)5	10	110814	110823	ndhF/rpl32	SSC	Intergenic
Tulipa alberti	p2	(AT)5	10	110926	110935	ndhF/rpl32	SSC	Intergenic
Tulipa greigii	p1	(T)8	8	110824	110831	ndhF/rpl32	SSC	Intergenic
Tulipa alberti	p1	(T)8	8	110936	110943	ndhF/rpl32	SSC	Intergenic
Tulipa greigii	p1	(A)18	18	110975	110992	ndhF/rpl32	SSC	Intergenic
Tulipa alberti	p1	(A)19	19	111087	111105	ndhF/rpl32	SSC	Intergenic
Tulipa greigii	p1	(A)8	8	111054	111061	ndhF/rpl32	SSC	Intergenic
Tulipa greigii	p2	(AT)4	8	111151	111158	ndhF/rpl32	SSC	Intergenic
Tulipa alberti	p2	(AT)4	8	111263	111270	ndhF/rpl32	SSC	Intergenic
Tulipa greigii	p2	(A)14	14	111163	111176	ndhF/rpl32	SSC	Intergenic
Tulipa alberti	p1	(A)14	14	111275	111288	ndhF/rpl32	SSC	Intergenic
Tulipa greigii	p2	(TA)4	8	111276	111283	ndhF/rpl33	SSC	Intergenic
Tulipa alberti	p2	(TA)4	8	111388	111395	ndhF/rpl32	SSC	Intergenic
Tulipa greigii	p1	(T)10	10	112307	112316	rpl32/trnL-UAG	SSC	Intergenic
Tulipa alberti	p1	(T)9	9	112433	112441	rpl32/trnL-UAG	SSC	Intergenic
Tulipa greigii	p2	(AT)4	8	112647	112654	trnL-UAG/ccsA	SSC	Intergenic
Tulipa alberti	p2	(AT)4	8	112766	112773	trnL-UAG/ccsA	SSC	Intergenic
Tulipa greigii	p1	(T)8	8	113210	113217	ccsA	SSC	Genic
Tulipa alberti	p1	(T)8	8	113329	113336	ccsA	SSC	Genic
Tulipa greigii	p4	(AATA)3	12	114055	114066	ndhD	SSC	Genic
Tulipa alberti	p4	(AATA)3	12	114174	114185	ndhD	SSC	Genic
Tulipa greigii	p1	(A)8	8	114942	114949	ndhD	SSC	Genic
Tulipa alberti	p1	(A)8	8	115061	115068	ndhD	SSC	Genic
Tulipa greigii	p1	(A)8	8	115287	115294	ndhD	SSC	Genic
Tulipa alberti	p1	(A)8	8	115406	115413	ndhD	SSC	Genic
Tulipa greigii	p1	(T)10	10	116590	116599	ndhE/ndhG	SSC	Intergenic
Tulipa alberti	p1	(T)8	8	117378	117385	ndhG/ndhI	SSC	Intergenic
Tulipa greigii	p1	(T)8	8	117255	117262	ndhG/ndhI	SSC	Intergenic
Tulipa alberti	p1	(A)10	10	117520	117529	ndhG/ndhI	SSC	Intergenic
Tulipa greigii	p1	(A)9	9	117397	117405	ndhG/ndhI	SSC	Intergenic
Tulipa alberti	p3	(TAT)4	12	118833	118844	ndhA	SSC	Genic
Tulipa greigii	p3	(TAT)4	12	118709	118720	ndhA	SSC	Genic
Tulipa alberti	p1	(A)8	8	119644	119651	ndhA	SSC	Genic
Tulipa greigii	p1	(A)8	8	119520	119527	ndhA	SSC	Genic
Tulipa alberti	p4	(TCTA)3	12	119656	119667	ndhA	SSC	Genic
Tulipa greigii	p4	(TCTA)3	12	119532	119543	ndhA	SSC	Genic
Tulipa alberti	p2	(TC)5	10	121052	121061	ndhH	SSC	Genic
Tulipa greigii	p2	(TC)5	10	120936	120945	ndhH	SSC	Genic
Tulipa alberti	p1	(T)10	10	122583	122592	ycf1	SSC	Genic
Tulipa greigii	p1	(T)10	10	122467	122476	ycf1	SSC	Genic
Tulipa alberti	p1	(T)8	8	123089	123096	ycf1	SSC	Genic
Tulipa greigii	p1	(T)8	8	122973	122980	ycf1	SSC	Genic
Tulipa alberti	p1	(T)11	11	123153	123163	ycf1	SSC	Genic
Tulipa greigii	p1	(T)11	11	123037	123047	ycf1	SSC	Genic
Tulipa alberti	p1	(T)10	10	123324	123333	ycf1	SSC	Genic
Tulipa greigii	p1	(T)10	10	123208	123217	ycf1	SSC	Genic
Tulipa alberti	p1	(T)10	10	123371	123380	ycf1	SSC	Genic
Tulipa greigii	p1	(T)9	9	123255	123263	ycf1	SSC	Genic
Tulipa alberti	p4	(CATT)3	12	123969	123980	ycf1	SSC	Genic
Tulipa greigii	p4	(CATT)3	12	123853	123864	ycf1	SSC	Genic
Tulipa alberti	p1	(T)8	8	124327	124334	ycf1	SSC	Genic
Tulipa greigii	p1	(T)8	8	124211	124218	ycf1	SSC	Genic
Tulipa alberti	p1	(A)8	8	124343	124350	ycf1	SSC	Genic
Tulipa greigii	p1	(A)8	8	124227	124234	ycf1	SSC	Genic
Tulipa alberti	p1	(T)9	9	124603	124611	ycf1	SSC	Genic
Tulipa greigii	p1	(T)9	9	124487	124495	ycf1	SSC	Genic
Tulipa alberti	p1	(T)9	9	124680	124688	ycf1	SSC	Genic
Tulipa greigii	p1	(T)9	9	124564	124572	ycf1	SSC	Genic
Tulipa alberti	p1	(T)9	9	124701	124709	ycf1	SSC	Genic
Tulipa greigii	p1	(T)8	8	124701	124708	ycf1	SSC	Genic
Tulipa alberti	p1	(T)8	8	124817	124824	ycf1	SSC	Genic
Tulipa greigii	p1	(T)10	10	124787	124796	ycf1	SSC	Genic
Tulipa alberti	p1	(T)10	10	124903	124912	ycf1	SSC	Genic
Tulipa greigii	p1	(T)9	9	124897	124905	ycf1	SSC	Genic
Tulipa alberti	p1	(T)9	9	125013	125021	ycf1	SSC	Genic
Tulipa greigii	p1	(T)9	9	124908	124916	ycf1	SSC	Genic
Tulipa alberti	p1	(T)9	9	125024	125032	ycf1	SSC	Genic
Tulipa greigii	p1	(T)9	9	125289	125297	ycf1	SSC	Genic
Tulipa alberti	p1	(T)9	9	125405	125413	ycf1	SSC	Genic
Tulipa greigii	p1	(T)8	8	126201	126208	ycf1	IRb	Genic
Tulipa alberti	p1	(T)8	8	126317	126324	ycf1	IRb	Genic
Tulipa greigii	p1	(A)8	8	126365	126372	ycf1	IRb	Genic
Tulipa alberti	p1	(A)8	8	126481	126488	ycf1	IRb	Genic
Tulipa greigii	p1	(A)9	9	126457	126465	ycf1	IRb	Genic
Tulipa alberti	p1	(A)9	9	126573	126581	ycf1	IRb	Genic
Tulipa greigii	p1	(T)8	8	126510	126517	ycf1	IRb	Genic
Tulipa alberti	p1	(T)8	8	126626	126633	ycf1	IRb	Genic
Tulipa greigii	p2	(CT)5	10	128633	128642	trnR-ACG/rrn5	IRb	Intergenic
Tulipa alberti	p2	(CT)5	10	128749	128758	trnR-ACG/rrn5	IRb	Intergenic
Tulipa greigii	p2	(AG)4	8	130461	130468	rrn23	IRb	rRNA
Tulipa alberti	p2	(AG)4	8	130577	130584	rrn23	IRb	rRNA
Tulipa greigii	p1	(T)11	11	136786	136796	trnV-GAC/ycf15	IRb	Intergenic
Tulipa alberti	p1	(T)12	12	136902	136913	trnV-GAC/ycf15	IRb	Intergenic
Tulipa greigii	p2	(CT)4	8	141716	141723	ndhB	IRb	Genic
Tulipa alberti	p2	(CT)4	8	141833	141840	ndhB	IRb	Genic
Tulipa greigii	p6	(TTTGTT)3	18	143394	143411	ycf2	IRb	Genic
Tulipa alberti	p6	(TTTGTT)3	18	143511	143528	ycf2	IRb	Genic
Tulipa greigii	p2	(TC)5	10	146731	146740	ycf2	IRb	Genic
Tulipa alberti	p2	(TC)5	10	146848	146857	ycf2	IRb	Genic
Tulipa greigii	p1	(T)9	9	146753	146761	ycf2	IRb	Genic
Tulipa alberti	p1	(T)9	9	146870	146878	ycf2	IRb	Genic
Tulipa greigii	p1	(T)8	8	148010	148017	ycf2	IRb	Genic
Tulipa alberti	p1	(T)8	8	148127	148134	ycf2	IRb	Genic
Tulipa greigii	p1	(T)8	8	148383	148390	ycf2	IRb	Genic
Tulipa alberti	p1	(T)8	8	148500	148507	ycf2	IRb	Genic
Tulipa greigii	p2	(TC)4	8	148756	148763	ycf2	IRb	Genic
Tulipa alberti	p2	(TC)4	8	148873	148880	ycf2	IRb	Genic
Tulipa greigii	p1	(C)9	9	148958	148966	ycf2	IRb	Genic
Tulipa alberti	p1	(C)9	9	149075	149083	ycf2	IRb	Genic
Tulipa greigii	p2	(TC)4	8	149169	149176	ycf2	IRb	Genic
Tulipa alberti	p2	(TC)4	8	149286	149293	ycf2	IRb	Genic
Tulipa greigii	p2	(TC)4	8	149743	149750	ycf2	IRb	Genic
Tulipa alberti	p2	(TC)4	8	149860	149867	ycf2	IRb	Genic
Tulipa greigii	p2	(TC)4	8	149755	149762	ycf2	IRb	Genic
Tulipa alberti	p2	(TC)4	8	149872	149879	ycf2	IRb	Genic
Tulipa greigii	p1	(A)9	9	152151	152159	rps19	IRb	Genic
Tulipa alberti	p1	(A)9	9	152268	152276	rps19	IRb	Genic
